# Supplementary material for: Mechanistic Insights into Redox-Dependent Macropinocytosis in Primary Human Neutrophils
Source: Antioxidants (Basel). 2026 Jul 21;15(7):904. doi: 10.3390/antiox15070904 (PMC13406137; doi:10.3390/antiox15070904)
Supplement: Supplementary file 1 [file antioxidants-15-00904-s001.zip]

Archive with 1 entries (1 files):
- antioxidants-4401191-supplementary.pdf
